# Supplementary material for: The importance of water quality in classifying basic water services: The case of Ethiopia, SDG6.1, and safe drinking water
Source: PLoS One. 2021 Aug 5;16(8):e0248944. doi: 10.1371/journal.pone.0248944 (PMC8341575; doi:10.1371/journal.pone.0248944)
Supplement: S3 File — (XLS) [file pone.0248944.s003.xls]

## Sheet: Functionality of basic water-20
SchemeCode	Region	Zone	Woreda	Kebele	Village	EstablishmentDate	Waterschemetype	Waterschemecategory	@_GPSdata_X	@_GPSdata_Y	@_GPSdata_Z	Beneficiaryhouseholds#	Femalehousehold#	Malehousehold#	BeneficarypopFemale#	BeneficarypopMale#	BeneficarypopTotal	Statusofwaterscheme	NotfunctionalreasonsPM	NoffunctionalreasonsNT	NotfunctionalreasonsUT	NotfunctionalreasonsLT	NotfunctionalreasonsLS	NotfunctionalreasonsLM	NotfunctionalreasonsEF	Notfunctionalreasons_other	ActiveWASHCo#	FemaleWASHCos#	MaleWASHCos#	ObjectiveofWASHCosestablishment	DoesWASHCosselected	WASHCosknowdutiyandaccountability	Ifnowhy	ActiveWASHCosduringassessment	RegularWASHCosmeeting	IfyesforWASHCosmeetingfrequency	WASHCosgendercompositionmaintainedestablishemnt	WASHCosgendercompositionmaintainedcurrently	Chairperson	Vchair	Secretary	Cashier	Caretaker	Storekeeper	Other	CapacitybuidlingtrainingforWASHCos	Management	OpeandMain	SandH
GLHW01	Amhara	2	Gubalafto	Kolite 16	Sendadmeder	2016-04-25	4	1	550324	1312112	3128	0	0	0	0	0	0	Not functional	Yes	No	No	No	Yes	No	No	No	7	4	3	fee collection,to keep HDW safe	Yes	Partially	Neglegence,forgate,some do not write note during training	No	No		Yes	Yes	No	No	Yes	No	Yes	Yes	Yes	Yes	Yes	Yes	No
GLHW02	Amhara	2	Gubalafto	015/Agewjer	Beklomanekia	2016-04-25	4	1	549308	1325554	3241	49	9	40	119	120	239	Functional								No	7	4	3	To keep HDW functional,	Yes	Yes		Yes	Yes	Monthly	Yes	Yes	No	No	Yes	No	No	Yes	Yes	Yes	Yes	Yes	Yes
GLHW03	Amhara	2	Gubalafto	011 yemeru molla	Weyeneye,wudeme	2016-04-25	4	1	550763	1314661	2968	32	3	29	55	53	108	Functional								No	5	2	3	controle construction quality,take care of the schem	Yes	Yes		Yes	Yes	Monthly	Yes	Yes	No	No	No	Yes	No	Yes	Yes	Yes	Yes	Yes	No
GLHW04	Amhara	2	Gubalafto	011 Fengel	Weyeneye,Fengel	2016-04-25	4	1	544625	1317542	2290	22	5	17	55	96	151	Functional								No	7	4	3	Mantain the HDW	Yes	Yes		Yes	Yes	Monthly	Yes	Yes	No	No	No	Yes	No	No	Yes	Yes	Yes	Yes	No
GLHW05	Amhara	2	Gubalafto	09 Jarsa	Wobi	2016-04-25	4	1	559457	1308350	1772	40	9	31	92	99	191	Functional								No	7	4	3	To keep scheme safty,take care of HDW	Yes	Yes		Yes	Yes	Monthly	Yes	Yes	No	No	Yes	No	No	No	Yes	Yes	Yes	Yes	No
GLHW06	Amhara	2	Gubalafto	010	Gedober	2016-04-25	4	1	559212	1310781	1779	0	0	0	0	0	0	Not functional	Yes	No	No	No	2	No	No	Deliberate damage	18	1	17	To keep scheme safty,mantenance,fee collection	Yes	Partially	Neglegence,forgate,some does not write note	Yes	Yes	Monthly	Yes	Yes	No	No	No	Yes	Yes	Yes	Yes	Yes	Yes	Yes	No
GLSN07& 28	Amhara	2	Gubalafto	09 Jarsa	Atelefene	2016-04-25	2	1	557962	1307324	1831	70	10	60	264	304	568	Not functional	Yes	No	No	No	2	Yes	No	2 committee members join other scheme without handover	7	4	3	protect water source,collect money,mantainance,employe Gurd	Yes	Partially	Neglegence,forgate,some does not write note	Yes	Yes	Monthly	Yes	Yes	No	No	No	Yes	No	Yes	Yes	Yes	Yes	Yes	No
GLSR08	Amhara	2	Gubalafto	014	Karabedo	2016-04-25	2	2	548142	1314590	2253	187	50	137	1508	1950	3458	Functional								No	7	4	3	Distribute clean water,and follow construction activity	Yes	Yes		Yes	Yes	Weekly	Yes	Yes	No	No	Yes	No	No	No	Yes	Yes	Yes	Yes	No
GLSN09	Amhara	2	Gubalafto	019 shemamatebia	Gebereamba	2016-04-25	1	1	549670	1324680	3089	58	11	47	159	139	298	Functional								No	7	4	3	Follow construction quality,collect money for mantainance,adminster the sceme	Yes	Yes		Yes	Yes	Monthly	Yes	Yes	No	No	No	Yes	Yes	Yes	Yes	Yes	Yes	Yes	No
GLSN10	Amhara	2	Gubalafto	017 Kolite	Sewayakish	2016-04-25	1	1	552465	1302844	3224	46	5	41	114	114	228	Functional								No	7	4	3	mantain when broken,controle quality	Yes	Yes		Yes	Yes	Monthly	Yes	Yes	No	No	No	No	Yes	Yes	Yes	Yes	Yes	Yes	No
GHW11	Amhara	2	Gidan	026	Layesentera	2017-04-21	4	1	532648	1315369	3402	24	4	20	54	49	103	Functional								No	7	4	3	watch proper use of HDw,collect fee,keep the HDW surrounding clean	Yes	Yes		Yes	Yes	Monthly	Yes	Yes	No	No	No	No	No	Yes	Yes	Yes	Yes	Yes	No
GSR12 and 17	Amhara	2	Gidan	025 Akoga	Adesalem	2017-04-21	2	2	532918	1345930	3126	50	20	30	221	279	500	Functional								No	6	4	3	keep the safety of the water sourse for sustainable use,queing,	Yes	Yes		Yes	Yes	Monthly	Yes	Yes	No	No	No	No	No	Yes	Yes	Yes	Yes	Yes	No
GSR13	Amhara	2	Gidan	06	Zebrameda	2017-04-21	1	2	537164	1334817	3326	30	5	25	63	62	125	Functional								No	7	4	3	construct the sceme and use properly	Yes	Yes		Yes	Yes	Monthly	Yes	Yes	No	No	No	Yes	No	Yes	Yes	Yes	Yes	Yes	No
GSR14	Amhara	2	Gidan	06	Shedhoy	2017-04-21	1	2	533357	1324417	2697	39	4	35	308	370	678	Functional								No	5	2	3	Envolve water users to contribute fee and labor to support construction activity and manage the facility	Yes	Yes		Yes	Yes	Monthly	Yes	Yes	No	No	No	No	No	Yes	Yes	Yes	Yes	Yes	No
GLSN15	Amhara	2	Gidan	028	Agewuye	2017-04-21	1	2	523050	1326540	2798	33	4	29	191	190	381	Functional								No	7	4	3	To manage the water source,condact repair,	Yes	Yes		Yes	Yes	Monthly	Yes	Yes	No	No	No	Yes	No	No	Yes	Yes	Yes	Yes	Yes
GSN16 & GLE24	Amhara	2	Gidan	011	Emetemesk	2017-04-21	2	1	536279	1322005	2839	95	15	80	1080	1134	2214	Functional								No	9	4	5	manage the scheme,follow construction & mantenance,collect contribution and employ gurd	Yes	Yes		Yes	Yes	Monthly	Yes	Yes	No	No	Yes	Yes	No	No	Yes	Yes	Yes	Yes	No
WHD18	Amhara	2	Wadila	012	kubeckek	2017-09-20	4	1	509530	1285980	2197	39	3	36	77	80	157	Functional								No	7	4	3	Keep HDW safe and mantain proper use,and collect fee	Yes	Yes		Yes	Yes	Monthly	Yes	Yes	No	No	No	Yes	No	Yes	Yes	Yes	Yes	Yes	No
WHD19	Amhara	2	Wadila	09	Berdfeje	2017-09-20	4	1	509778	1293944	2675	28	3	25	68	69	137	Functional								No	7	4	3	administer the water sourse in a good repair and envolve community participation	Yes	Yes		Yes	Yes	Monthly	Yes	Yes	No	No	No	No	No	Yes	Yes	Yes	Yes	Yes	No
WHD20	Amhara	2	Wadila	09	Wegedit	2017-09-20	4	1	508514	1288976	2970	38	3	35	82	102	184	Functional								No	7	4	3	manage the safe usage of the water point	Yes	Yes		Yes	Yes	Monthly	Yes	Yes	No	No	No	No	Yes	Yes	Yes	Yes	Yes	Yes	No
WHD21	Amhara	2	Wadila	09	Arego	2017-09-20	4	1	506662	1289443	2816	16	2	14	31	32	63	Functional								No	7	4	3	Collect fee,fix fetching time,and watch the safety of HDW	Yes	Yes		Yes	Yes	Monthly	Yes	Yes	No	No	No	Yes	No	Yes	Yes	Yes	Yes	Yes	No
WHD22	Amhara	2	Wadila	012	Metadut	2017-09-20	4	1	506668	1289445	2118	17	2	15	44	40	84	Functional								No	7	4	3	Quality check up during construction,care HDW from damage,collect contribution & under take mantanance when needed	Yes	Yes		Yes	Yes	Monthly	Yes	Yes	No	No	No	No	No	Yes	Yes	Yes	Yes	Yes	No
WSN23	Amhara	2	Wadila	07	Semerna & Yedogit	2017-09-20	1	1	503288	1280040	1846	80	13	67	181	188	369	Functional								No	7	4	3	follow construction work, ensure sustainable use of facility and user proper use	Yes	Yes		Yes	Yes	Monthly	Yes	Yes	No	No	No	No	No	Yes	Yes	Yes	Yes	Yes	No
GSE25	Amhara	2	Gidan	023	Askit	2017-11-15	2	1	533110	1345199	3116	620	28	594	1541	1559	3100	Not functional	No	No	No	No	2	No	Yes	Tunder & upper & lower catchment committee & ussers conflict,	14	8	6	Manage the water sourse,when there is a need of spare part the committee will purchase and conduct mantanance	Yes	Yes		Yes	Yes	Monthly	Yes	Yes	No	No	No	Yes	No	Yes	Yes	Yes	Yes	Yes	No
GLSE26	Amhara	2	Gubalafto	013	Debot	2018-11-07	2	2	546361	1320120	2611	550	250	300	312	357	669	Functional								No	7	4	3	Manage the scheme,collect monthly fee,administer staffs,conduct mantanance,do expansion work	Yes	Yes		Yes	Yes	Monthly	Yes	Yes	No	No	No	Yes	No	Yes	Yes	Yes	Yes	Yes	No
GLSN27	Amhara	2	Gubalafto	011 Feleke	Weyeneye	2018-11-07	2	1	551738	1315208	2055	110	20	90	257	265	522	Functional								No	9	2	7	Enshure equitable water distribution,conduct mantenance,collect fee,	Yes	Yes		Yes	Yes	Monthly	Yes	Yes	No	No	Yes	Yes	No	No	Yes	Yes	Yes	Yes	No
LSN29	Amhara	2	Lasta	020	Rejemugedel	2017-09-10	2	1	524868	1318149	2805	150	9	141	374	376	750	Functional								No	7	4	3	Check the quality of construction work,and safe gurd the sheme for sustainable use	Yes	Yes		Yes	Yes	Monthly	Yes	Yes	No	No	No	No	No	Yes	Yes	Yes	Yes	Yes	No
MHD30	Amhara	2	Meket	019	Weketa	2017-09-10	4	1	475326	1292042	2146	95	5	90	234	241	475	Functional								No	7	4	3	To keep scheme safty,fee collection and proper use	Yes	Yes		Yes	Yes	Monthly	Yes	Yes	No	No	No	Yes	No	Yes	Yes	Yes	Yes	Yes	No
MRW31	Amhara	2	Meket	042	Anferach	2017-09-20	5	1	493888	1300724	2337	0	0	0	0	0	0	Not functional	Yes	Yes	No	No	2	No	No	No soldering tool,heavy load(school community,farmers..) over rain feed system for short time,	7	4	3	Manage the scares water source supply and deliver to both farmers and school community,collect fee	Yes	Partially	Some of them are not educated	Yes	Yes	Monthly	Yes	Yes	No	No	No	No	No	Yes	Yes	Yes	Yes	Yes	No
MSN32	Amhara	2	Meket	042	Alekicha	2017-09-20	2	1	495830	1300172	2592	0	0	0	0	0	0	Not functional	Yes	No	No	No	2	No	Yes	Deliberetely damage the strucure	7	4	3	to administer the water supply for dringking and irrigation,collect fee, control quality during construction	Yes	Partially	One committee member dominate others and forget their role	No	No		Yes	Yes	No	No	No	No	Yes	Yes	Yes	Yes	Yes	Yes	No
WoHD33	Amhara	3	Worilu	03	03 (Sembo) Hand Dug Well	2016-12-08	4	1	545275	1171771	2610	24	6	18	53	52	105	Functional									7	4	3	Tomange the schem	No	No	They do have anotheranoth	No	No		Yes	No	No	No	Yes	Yes	No	Yes	No	Yes	Yes	Yes	Yes
WoSN34	Amhara	3	Worilu	013	013 (Wolelcha) Abamegazo	2016-12-08	2	1	549901	1193340	2960	29	8	21	104	116	220	Functional									7	4	3	Tomange the schem	Yes	Yes		No	No		Yes	No	No	Yes	Yes	Yes	No	Yes	No	Yes	Yes	Yes	Yes
WoSN35	Amhara	3	Worilu	013	013 (Wolelcha) Abawosen S	2016-12-08	2	1	549922	1193347	2979	54	6	48	74	76	150	Functional									7	4	3	Tomange the schem	Yes	Yes		Yes	No		Yes	Yes	No	No	Yes	Yes	Yes	Yes	No	Yes	Yes	Yes	Yes
WoSN36	Amhara	3	Worilu	09	09 (Goye) Yela Spring Dev	2016-12-08	2	1	541959	1187020	2727	36	4	32	175	199	374	Functional									7	4	3	Tomange the schem	Yes	Yes		Yes	No		Yes	No	No	No	Yes	Yes	No	Yes	No	Yes	Yes	Yes	Yes
LeSN37	Amhara	3	Legehida	08	08 (Kega) Kebele Gole Min	2017-02-28	2	1	534612	1193239	3060	40	4	36	98	92	190	Not functional	Yes	Yes	Yes	Yes	Yes	Yes	No		7	4	3	scheme management	Yes	Partially	do not remember	Yes	No		Yes	Yes	No	Yes	Yes	No	No	Yes	Yes	Yes	Yes	Yes	Yes
LeHD38	Amhara	3	Legehida	05	05 (Shorga) hand dug well	2017-02-28	4	1	524385	1183791	2690	50	12	38	72	78	150	Functional								flood interto the HDW blocked by mud	7	4	3	Scheme mgt	Yes	Yes		Yes	Yes	Every two weeks	Yes	Yes	No	No	Yes	Yes	Yes	Yes	No	Yes	Yes	Yes	No
LeHD39	Amhara	3	Legehida	010	010 (Beshir Ager) Hand Du	2017-02-28	4	1	533779	1182580	2712	40	4	36	56	48	104	Functional									7	4	3	to manage the scheme	Yes	Partially	husband participation	Yes	No		Yes	Yes	Yes	No	No	Yes	Yes	No	Yes	Yes	Yes	Yes	Yes
LeSN40	Amhara	3	Legehida	09	09 Sedere	2017-02-28	2	1	537938	1190868	2867	198	36	162	524	508	1032	Functional									9	2	7	Scheme admistration	Yes	Yes		Yes	Yes	Monthly	Yes	No	No	No	Yes	No	Yes	Yes	No	Yes	Yes	Yes	Yes
TSN41	Amhara	3	Tenta	02	02 (Yegadera) New Spring	2016-12-13	2	1	500000	1.21598e+06	2741	143	20	123	689	686	1375	Functional									7	4	3	Tomange the schem	Yes	Yes		Yes	Yes	Monthly	Yes	Yes	No	Yes	Yes	Yes	Yes	Yes	No	Yes	Yes	Yes	Yes
THD42	Amhara	3	Tenta	011	011 (Ababoru Bololye) Han	2016-12-13	4	1	520041	1223823	3187	4	20	24	71	69	140	Functional									7	4	3	Tomange the schem	Yes	Yes		Yes	Yes	Monthly	Yes	Yes	No	No	Yes	Yes	Yes	Yes	No	Yes	Yes	Yes	Yes
THD43	Amhara	3	Tenta	013	013 (Werteje Abayasin Age	2016-12-13	4	1	523032	1220054	3250	38	8	30	71	69	140	Functional									7	4	3	Tomange the schem	Yes	Yes		Yes	Yes	Other	Yes	Yes	No	No	Yes	Yes	No	Yes	No	Yes	Yes	Yes	Yes
THD44	Amhara	3	Tenta	09	09 (Kosheshla) Hand Dug W	2016-12-13	4	1	517728	1239977	2814	38	4	34	71	69	140	Functional									7	4	3	Tomange the schem	Yes	Yes		Yes	No		Yes	Yes	No	Yes	Yes	Yes	Yes	Yes	No	Yes	Yes	Yes	Yes
MeSN45	Amhara	3	Mekedela	08	08 (Bazira) Anfar Wuha Sp	2017-01-03	2	1	489073	1.24806e+06	2680	93	30	63	360	340	700	Functional									7	4	3	protection of scheme	Yes	Yes		Yes	No		Yes	Yes	No	No	Yes	Yes	Yes	Yes	No	Yes	Yes	Yes	Yes
MeHD46	Amhara	3	Mekedela	06	06 (Genatit) Chemet Wonez	2016-11-03	4	1	510833	1240396	2813	29	8	21	82	128	210	Functional								flood intered to HDW and blocked by mud	7	3	4	to adminster thw water users	No	Partially	dont remember	No	No		Yes	No	No	Yes	Yes	No	Yes	No	Yes	Yes	Yes	No	Yes
MeHD47	Amhara	3	Mekedela	013	013 (Adeguya) Ajewa Hand	2016-11-03	4	1	501980	1236691	2961	24	3	21	98	122	220	Functional									7	4	3	to manage the scheme	Yes	Partially	do not properly attend tr	Yes	Yes	Monthly	Yes	Yes	No	No	No	Yes	Yes	Yes	Yes	Yes	No	Yes	No
SSN48	Amhara	3	Sayint	01	01 (Ashenga) Kebele Tind	2017-02-06	2	1	477083	1218713	2840	18	6	12	113	128	241	Functional									7	4	3	scheme protection	Yes	No	ignorance	No	No		Yes	Yes	No	No	Yes	Yes	Yes	Yes	Yes	Yes	Yes	No	Yes
SSN49	Amhara	3	Sayint	01	01 (Ashenga) Kebele Yegod	2017-02-06	2	1	479911	1214263	2751	26	4	22	89	86	175	Functional									5	0	5	Water sourcr protection and admi	No	No	the are new	Yes	No		Yes	No	No	No	No	No	No	No	No	Yes	No	Yes	Yes
SSN50	Amhara	3	Sayint	06	06 (Feres Bar) kebele Geb	2017-02-06	2	1	487468	1213079	3024	66	3	63	315	365	680	Functional									7	4	3	to manage the scheme	Yes	Yes		Yes	Yes	Monthly	Yes	Yes	No	No	Yes	Yes	Yes	Yes	Yes	Yes	Yes	Yes	Yes
SSE51	Amhara	3	Sayint	019	019 (Gedeba) Segno Gebeya	2017-02-06	2	1	490620	1210739	3067	168	23	145	547	547	1094	Not functional	No	No	No	No	Yes	No	Yes	water shortage and quality problem	7	4	3	Water sourcr protection and admi	Yes	Yes		Yes	No		Yes	Yes	No	No	Yes	Yes	Yes	No	No	Yes	Yes	Yes	Yes
KSN52	Amhara	3	Kutaber	03	03 (Alensha) Kebele Koso	2016-11-30	2	1	437000	1241884	#NULL!	205	15	190	512	513	1025	Functional									7	0	7	operation and m, Scheme manageme	Yes	Yes		Yes	Yes	Quarterly	Yes	No	No	No	No	No	No	No	No	Yes	Yes	Yes	No
KSN53	Amhara	3	Kutaber	02	02 (Dere) New Spring Deve	2016-11-30	2	1	564614	1235838	2399	179	23	156	882	884	1766	Functional									7	3	4	Water sourcr protection and admi	Yes	Yes		Yes	No		Yes	Yes	Yes	No	No	Yes	No	Yes	No	Yes	Yes	Yes	No
GZSN54	Amhara	1	Gazgibla	018 (Zarota)	Shimbra	2016-10-28	2	1	504116	1376937	2551	128	27	101	402	269	671	Functional								because of the wascom's are not Dicuess with the community, about contrbute of fee four small maintenance Spare parts, all cocerned essues about the sc	7	4	3	to teach the community about hygine and sanitation, to manage the scheme	Yes	Partially	lost, carless	Yes	No		Yes	Yes	No	No	No	Yes	No	Yes	Yes	Yes	Yes	Yes	Yes
GZN55	Amhara	1	Gazgibla	02 (D/weyla)	Shenbaqo	2016-10-28	2	1	496598	1371040	2161	320	135	185	1200	800	2000	Functional									7	3	4	to manage the water scheme,keep from harmful things	Yes	Partially	partialy they are lost thier Duties and responsiblity	Yes	Yes	Monthly	No	Yes	No	Yes	Yes	Yes	No	No	Yes	Yes	Yes	Yes	Yes
GZHD56	Amhara	1	Gazgibla	019 ( Bella)	HaturnaMekenzba	2016-10-28	4	1	499552	1382563	2336	38	18	20	151	144	295	Functional									7	4	3	for sustainability of scheme, quality of construction,comunity moblization for water and soil conservation works	Yes	Partially	not rememebering and they are very careless	Yes	No		Yes	Yes	No	No	Yes	Yes	No	Yes	Yes	Yes	Yes	Yes	No
GZSN57	Amhara	1	Gazgibla	019 (Bella)	Mekenzba	2016-10-28	2	1	501174	1379668	2549	35	10	25	72	96	168	Functional									7	4	3	during construction to show the mixing ratio,sand,stone,gravel quality and control after construction	Yes	Partially	not remmebering and careless	Yes	No		Yes	Yes	No	Yes	Yes	Yes	No	Yes	No	Yes	Yes	Yes	No
DSN58	Amhara	1	Dahena	017 (Cherguze)	Dum	2016-10-30	2	1	471511	1336221	2147	64	26	38	173	172	345	Functional									7	4	3	to use water and we are keeping from water born deseas	Yes	Partially		Yes	No		Yes	Yes	No	No	Yes	Yes	Yes	No	Yes	Yes	Yes	Yes	Yes
DSN59	Amhara	1	Dahena	016 (Guild)	Guild	2016-10-30	4	1	472972	1365215	2296	47	25	22	302	268	570	Not functional	Yes	No	No	Yes	Yes	Yes	No	because of the wascom's are not Discuss with the community about the scheme problem	7	4	3	to admin the scheme, says we are lost each wascomes our responsible and dutie	Yes	Partially	lost the traing Topics	Yes	No		Yes	Yes	No	No	Yes	Yes	No	Yes	Yes	Yes	Yes	Yes	Yes
DHD60	Amhara	1	Dahena	022 (chilla)	Chilla	2016-10-30	4	1	481920	1373891	2236	64	42	22	568	512	1080	Functional								because of the wascom's are not discuss the community about contrbute of fee four small maintenance and Spare part	7	4	3	to drink safe water, we lost ouer each responsible and duties	Yes	Partially	lost,their duties and responsible after the construction	Yes	Yes	Every two weeks	Yes	Yes	No	Yes	No	No	No	Yes	Yes	Yes	Yes	Yes	Yes
ASN61	Amhara	1	Abergele	01 (Nuraq)03 Biltarf	Nuraq extention	2016-11-07	6	1	498511	1442007	1360	3157	1410	1747	1944	1756	3700	Functional								because of water Elivation Head one water point is not addressed	7	4	3		Yes	Partially		No	No		No	No	No	No	No	No	No	No	No	Yes	Yes	Yes	Yes
ASN62	Amhara	1	Abergele	09 (Seria)	Quaro	2016-11-07	2	1	530841	1421523	1914	61	35	26	263	182	445	Not functional	Yes	Yes	No	Yes	Yes	Yes	No		7	4	3	to supervise quality of materials when the scheme was under construction	Yes	Partially	lose and forget their responsible	Yes	No		Yes	Yes	No	No	Yes	Yes	No	No	Yes	Yes	Yes	Yes	Yes
ASN63	Amhara	1	Abergele	09 (Seria)	Etot Mesk	2016-11-07	4	1	534936	1421627	1904	57	25	32	147	133	280	Functional									7	4	3	to support comunity mobiliaztion when the the scheme was under construction	Yes	Partially	totaly forget the scheme managment after construction	Yes	No		Yes	Yes	No	Yes	No	Yes	No	Yes	No	Yes	Yes	Yes	Yes
ASN64	Amhara	1	Abergele	09 (Seria)	Seria	2016-11-07	5	1	529804	1422822	2106	113	59	54	366	336	702	Not functional	Yes	No	No	Yes	Yes	Yes	No		7	4	3	we are represent to owner of this water scheme to manage,control,working for sustain to more years	Yes	Partially		Yes	No		Yes	Yes	No	No	Yes	No	No	Yes	Yes	Yes	Yes	Yes	Yes
GaNS65	Amhara	1	Gazgibla	020 (Mesqelo)	Ayatku	2017-08-28	2	1	498287	1380783	2517	35	16	29	165	135	300	Functional									7	4	3	tfor security of scheme,collecting fee for spare parts and Guards to supervise the quqality of sand,stone,mixing ratio etc	Yes	Yes		Yes	Yes	Monthly	Yes	Yes	No	No	Yes	Yes	No	No	Yes	Yes	Yes	Yes	Yes
DkNS66	Amhara	1	Dahena	024 (Kosba)	Kosba	2017-08-07	2	1	491385	1379477	2430	765	500	265	2193	1794	3987	Not functional	No	No	No	Yes	Yes	No	No		14	8	6	for working water harvesting during dray season efectively use this roof water harvesting and control from school students	Yes	Yes		Yes	Yes	Monthly	Yes	Yes	No	Yes	Yes	Yes	No	No	Yes	Yes	Yes	Yes	No
ASN67	Amhara	1	Abergele	01 (Nurak)	Nuraq	2017-06-29	6	1	498506	1442009	1360	3157	1410	1747	6600	5400	12000	Functional									7	4	3	to dicuss with the community about the Eliveted Reservoier,with City water Sewarege office together manage and doing sustainbility works	Yes	Yes		Yes	No		Yes	Yes	No	Yes	No	Yes	No	Yes	Yes	Yes	Yes	Yes	Yes
LtNSD68	Amhara	2	Lasta	014	Terfetet	2018-10-11	2	1	524687	1318329	2748	104	48	56	1705	1395	3100	Functional									7	4	3	To keep scheme safty,fee collection, quality control,	Yes	Yes		Yes	Yes	Monthly	Yes	Yes	No	No	No	Yes	No	Yes	Yes	Yes	Yes	Yes	No
GmSR& E69	Amhara	2	Gidan	011	Merora	2018-10-11	2	2	539283	1325708	2889	70	5	65	1925	1575	3500	Not functional	No	No	No	No	2	No	No		8	5	3	Collect fee from 6 water points, conduct mantainance,manage tap attendants	Yes	Yes		Yes	Yes	Monthly	Yes	Yes	No	No	No	No	Yes	Yes	Yes	Yes	Yes	Yes	No
MaPLE70	Amhara	2	Meket	010	Cherkose	2018-09-13	3	2	485076	1312594	2094	0	0	0	0	0	0	Not functional	Yes	No	No	No	2	No	No	Pipe line laying problem	3	4	3	Manage the scheme when functional	Yes	Yes		No	No		Yes	Yes	No	No	Yes	Yes	Yes	No	Yes	Yes	Yes	Yes	No
MtNR71	Amhara	2	Meket	035	Taja	2018-09-13	3	2	491264	1298705	2497	967	200	767	1485	1215	2700	Functional									9	1	8	manage the motorized system,administer staffs,conduct mantanance, collect fee,held regular meeting	Yes	Yes		Yes	Yes	Monthly	Yes	Yes	No	No	No	Yes	No	Yes	Yes	Yes	Yes	Yes	No
WjSE73	Amhara	3	Worilu	018	018 Jerima	2018-01-15	2	1	557298	1197911	2953	224	30	194	1000	1500	2500	Functional									7	4	3	Tomange the schem	Yes	Yes		Yes	Yes	Monthly	Yes	Yes	No	No	Yes	Yes	Yes	Yes	No	Yes	Yes	Yes	Yes
WaNSD74	Amhara	3	Worilu	020	020 Akale	2018-01-15	2	1	559193	1204247	3292	26	3	23	300	304	604	Functional									7	4	3	Tomange the schem	Yes	Yes		Yes	No		Yes	Yes	No	No	Yes	Yes	Yes	Yes	No	Yes	Yes	Yes	Yes
WcNSD75	Amhara	3	Worilu	02	02 ( Chefe)	2018-01-15	2	1	548718	1164387	2680	152	52	100	170	250	420	Functional									7	4	3	Tomange the schem	Yes	Yes		Yes	No		Yes	Yes	No	No	Yes	Yes	Yes	Yes	No	Yes	Yes	Yes	Yes
LyNSD76	Amhara	3	Legehida	06	06 (Yenegash)(aselel)	2017-10-10	2	1	523670	1190201	2680	152	28	124	212	202	414	Functional									7	4	3	Scheme management	Yes	Yes		Yes	Yes	Monthly	Yes	Yes	No	No	No	Yes	No	Yes	Yes	Yes	Yes	Yes	No
LaNSD77	Amhara	3	Legehida	07	07( Amjawonz)	2017-10-10	2	1	529344	1195534	3060	55	4	51	167	142	309	Functional									7	4	3	Scheme management	Yes	Yes		Yes	No		Yes	Yes	No	No	No	Yes	Yes	Yes	Yes	Yes	Yes	No	No
KkNSD78	Amhara	3	Kutaber	05	05 ( Kistane)	2017-11-21	2	1	440613	1248899	#NULL!	205	37	168	359	260	619	Not functional	Yes	No	Yes	Yes	Yes	No	Yes	natural land slide	5	3	2	protection of scheme	Yes	Partially	b/c not excersise thier r	Yes	No		Yes	No	No	No	Yes	Yes	Yes	Yes	No	Yes	Yes	Yes	Yes
TzNSD79	Amhara	3	Tenta	10	10( zakunat)	2017-10-20	2	1	514918	1226275	3227	32	34	66	129	130	259	Functional									7	4	3	Tomange the schem	Yes	Yes		Yes	Yes	Monthly	Yes	Yes	No	No	Yes	Yes	No	Yes	No	Yes	Yes	Yes	Yes
TsNSD80	Amhara	3	Tenta	021	021 ( Shema matebia)	2017-10-20	2	1	533732	1255384	2760	18	50	68	234	249	483	Functional									7	4	3	Tomange the schem	Yes	Yes		Yes	Yes	Quarterly	Yes	Yes	No	No	Yes	Yes	No	Yes	No	Yes	Yes	Yes	Yes
MaNSD81	Amhara	3	Mekedela	013	013 (Adeguya)	2017-11-07	2	1	497186	1232617	#NULL!	53	6	47	133	127	260	Functional									7	4	3	to manage the scheme	Yes	Partially	some of them no remember	Yes	Yes	Every two weeks	Yes	Yes	No	No	No	No	Yes	Yes	Yes	Yes	Yes	Yes	Yes
MgNSD82	Amhara	3	Mekedela	06	06 (Genatit)	2017-11-07	2	1	489811	1238249	#NULL!	192	40	152	343	300	643	Functional									7	4	3	operation and m, Scheme manageme	Yes	Yes		Yes	No		Yes	Yes	No	No	Yes	Yes	Yes	Yes	No	Yes	Yes	Yes	Yes
SbNSD83	Amhara	3	Sayint	07	07 ( Beja)	2017-12-03	2	1	478439	1212480	2852	294	34	260	1167	1193	2360	Not functional	Yes	No	No	Yes	Yes	No	No		13	4	8	protection of scheme	Yes	Yes		Yes	No		Yes	Yes	No	No	No	Yes	Yes	Yes	Yes	Yes	Yes	Yes	Yes
ABE01	Afar	Zone-2	Aba'ala	Wosema	Shewan	2016-10-01	3	2	1498266	597730	1030	991	129	862	450	354	804	Functional									7	3	4	For O&M (To ensure the sustainability of constructed scheme	No	Yes		Yes	Yes	Other	No	No	No	Yes	No	Yes	No	Yes	No	Yes	Yes	Yes	Yes
BRW02	Afar	Zone-2	Berahle	Ala	Lele'ala	2016-10-01	5	1	1521101	606339	775	245	49	196	180	220	400	Functional									7	4	3	For O&M (To ensure the sustainability of constructed scheme	No	Yes		No	No		Yes	No	No	Yes	No	Yes	Yes	No	No	Yes	Yes	Yes	Yes
BRW03	Afar	Zone-2	Berahle	Ada'e	ShaiGube	2016-10-01	5	1	1513899	596655	970	192	23	169	210	190	400	Functional									7	3	4	For O&M (To ensure the sustainability of constructed scheme	No	Yes		No	No		No	No	No	No	No	Yes	No	Yes	No	Yes	Yes	Yes	Yes
BRW04	Afar	Zone-2	Berahle	Guben	Daba	2016-10-01	5	1	15071105	605671	1069	135	20	115	78	82	160	Not functional	Yes	No	Yes	Yes	Yes	No	Yes	Due to seasonal rain	7	4	3	For O&M (To ensure the sustainability of constructed scheme	No	No	They didn't practice yet	No	No		Yes	No	No	Yes	No	Yes	No	Yes	No	Yes	Yes	Yes	Yes
BRW05	Afar	Zone-2	Berahle	Saba & Demale	Hamed'ela	2016-10-01	5	1	1557933	638143	-91	75	20	55	80	80	160	Not functional	Yes	Yes	Yes	No	Yes	Yes	Yes	High wind-storm	7	4	3	For O&M (To ensure the sustainability of constructed scheme	No	Yes		Yes	No		Yes	No	Yes	Yes	No	Yes	Yes	No	No	Yes	Yes	Yes	Yes
EBE06/EBC39	Afar	Zone-2	Erebti	Adu	Gelato	2016-10-01	3	1	1473366	605515	1177	290	43	247	2712	2688	5400	Functional									7	3	4	For O&M (To ensure the sustainability of constructed scheme	No	Yes		No	No		No	No	No	Yes	No	Yes	Yes	No	No	Yes	Yes	Yes	Yes
DBR07	Afar	Zone-2	Dallol	Adukuwa	Adokuwa	2016-10-01	3	2	1570918	598926	823	769	153	616	1700	1200	2900	Functional									7	4	3	For O&M (To ensure the sustainability of constructed scheme	No	Yes		No	Yes	Other	Yes	No	Yes	No	No	Yes	No	Yes	Yes	Yes	Yes	Yes	Yes
DRS08/DBC42	Afar	Zone-2	Dallol	Beheta	Beheta	2016-10-01	3	1	157910	609273	395	311	54	257	1814	1686	3500	Not functional	No	No	Yes	Yes	Yes	Yes	No	Pipeline problem	7	4	3	For O&M (To ensure the sustainability of constructed scheme	Yes	Yes		No	No		Yes	No	Yes	Yes	No	Yes	Yes	No	No	Yes	Yes	Yes	Yes
DRS09	Afar	Zone-2	Dallol	Elifan-Kululy	Elifan-Kululy	2016-10-01	3	1	1576074	608922	482	185	21	164	1500	1230	2730	Functional									7	4	3	For O&M (To ensure the sustainability of constructed scheme	Yes	Yes		No	No		Yes	No	No	Yes	Yes	Yes	Yes	No	No	Yes	Yes	Yes	Yes
DBHE11	Afar	Zone-2	Dallol	Gersat	Gersat	2017-01-01	3	2	1584709	608818	420	180	25	155	126	104	230	Functional									7	3	4	For O&M (To ensure the sustainability of constructed scheme	Yes	Yes		No	No		No	No	No	No	Yes	Yes	Yes	No	No	Yes	Yes	Yes	Yes
DBHE12	Afar	Zone-2	Dallol	Aynedib	Aynedib	2017-01-01	3	2	1582068	577379	2274	108	12	96	226	344	570	Functional									7	4	3	For O&M (To ensure the sustainability of constructed scheme	No	Yes		Yes	Yes	Other	Yes	No	No	Yes	Yes	Yes	Yes	No	No	Yes	Yes	Yes	Yes
BBHE13	Afar	Zone-2	Berahle	Berahle01	Teyara-bora	2016-10-01	3	1	1529524	608784	734	420	90	330	1145	815	1960	Functional									7	3	4	For O&M (To ensure the sustainability of constructed scheme	Yes	Yes		No	Yes	Quarterly	Yes	No	Yes	No	No	No	Yes	Yes	No	Yes	Yes	Yes	Yes
BBR14/BBR 15/BB	Afar	Zone-2	Berahle	Guben	Daba,Derbule Golo,Borhole & Der	2016-10-01	5	2	1507957	605827	1080	0	0	0	0	0	0	Not functional	Yes	No	Yes	Yes	Yes	No	Yes	Due to seasonal rain	7	4	3	For O&M (To ensure the sustainability of constructed scheme	No	No	They didn't practice yet	No	No		Yes	No	Yes	Yes	No	Yes	Yes	No	No	Yes	Yes	Yes	Yes
BBR16/BBR21/BBR	Afar	Zone-2	Berahle	Guben	Sukahle,Derbule Golo & Derbule	2016-10-01	5	2	1506476	605503	1062	0	0	0	0	0	0	Not functional	Yes	No	Yes	Yes	Yes	No	Yes	Due to seasonal rain	7	4	3	For O&M (To ensure the sustainability of constructed scheme	No	No	They didn't practice yet	No	No		Yes	No	No	No	No	Yes	Yes	No	Yes	Yes	Yes	Yes	Yes
ARWH22	Afar	Zone-2	Aba'ala	Eyitana Mirayle	Mirayle/kora	2016-10-01	5	2	1468943	595665	1186	0	0	0	0	0	0	Not functional	Yes	No	Yes	Yes	Yes	No	Yes	Due to seasonal rain	7	4	3	For O&M (To ensure the sustainability of constructed scheme	No	No		Yes	No		No	No	No	No	No	No	No	No	No	Yes	Yes	Yes	Yes
EBHE 23	Afar	Zone-2	Erebti	Haytan	Sireba	2017-01-01	3	1	1454840	653432	154	0	0	0	0	0	0	Not functional	Yes	Yes	Yes	No	Yes	No	Yes	High wind-storm	7	4	3	For O&M (To ensure the sustainability of constructed scheme	No	Yes		No	No		Yes	No	No	No	Yes	Yes	Yes	Yes	No	Yes	Yes	Yes	Yes
AmBHE24	Afar	Zone-3	Amibara	Bonta	Bonta	2017-03-17	3	1	632599	1.04334e+06	728	0	0	0	0	0	0	Not functional	Yes	Yes	Yes	No	Yes	No	No	The construction is not completed because of contractors mis-quality of the construction	7	2	5	for O&M	Yes	Yes	-	Yes	Yes	Other	Yes	No	No	Yes	Yes	Yes	No	No	No	Yes	Yes	Yes	Yes
AFSWN25	Afar	Zone-3	Awash Fental	Kebena	Gurumle	2018-03-05	3	1	614184	1018526	754	77	9	68	157	176	333	Functional									7	3	4	For O&M	Yes	Yes		No	No		No	No	No	No	No	Yes	Yes	Yes	No	Yes	Yes	Yes	Yes
AFSWN26	Afar	Zone-3	Awash Fental	Kebena	Feres Gubi	2018-03-05	3	1	614607	1021174	756	79	16	63	59	68	127	Functional									7	3	4	For O&M	Yes	Yes		Yes	Yes	Weekly	No	No	No	Yes	No	No	No	Yes	Yes	Yes	Yes	Yes	Yes
AFSWN27	Afar	Zone-3	Awash Fental	Kebena	Yalo	2018-03-05	3	1	626007	1023931	751	91	22	69	76	85	161	Functional									7	3	4	For O&M	Yes	Yes		Yes	Yes	Weekly	No	No	No	Yes	No	No	No	Yes	Yes	Yes	Yes	Yes	Yes
AFSWN28	Afar	Zone-3	Awash Fental	Kebena	Wasero	2018-03-05	3	1	615279	1020935	753	49	11	38	155	172	327	Functional									7	3	4	For O&M	Yes	Yes		Yes	Yes	Weekly	No	No	No	Yes	No	No	No	Yes	Yes	Yes	Yes	Yes	Yes
AFBHE29 & AFBE37	Afar	Zone-3	Awash Fental	Didiga & Sabure	Didiga & Sabure	2017-03-12	3	1	604707	1009389	788	667	122	545	1064	1001	2065	Functional									7	3	4	For O&M	Yes	Yes		Yes	Yes	Weekly	No	No	No	Yes	No	No	No	Yes	Yes	Yes	Yes	Yes	Yes
AFBHE30	Afar	Zone-3	Awash Fental	Boloyta	Boloyta	2017-03-17	3	1	611288	1017347	767	#NULL!	#NULL!	#NULL!	505	386	891	Functional									7	3	4	For O&M	Yes	Yes		Yes	Yes	Weekly	No	No	No	Yes	No	No	No	Yes	Yes	Yes	Yes	Yes	Yes
ASSF31	Afar	Zone-1	Asayta	Mamule	Hinale	2018-02-17	SSF	1	770506	1283009	438	60	10	50	859	810	1669	Functional									7	3	4	For O&M	Yes	Yes		Yes	Yes	Weekly	No	No	No	Yes	No	No	No	Yes	Yes	Yes	Yes	Yes	Yes
ASSF32	Afar	Zone-1	Asayta	Galifaga	Galifaga	2018-02-17	SSF	1	753656	1290320	471	50	8	42	851	706	1557	Functional									7	3	4	For O&M	Yes	Yes		Yes	Yes	Weekly	No	No	No	Yes	No	No	No	Yes	Yes	Yes	Yes	Yes	Yes
DBC33 & DRE34	Afar	Zone-1	Dubti	Detbahere & Megenta Anduli	Lehigohu	2018-02-21	RI	1	749979	1281734	358	200	63	137	514	486	1000	Functional									7	3	4	For O&M	Yes	Yes		Yes	Yes	Weekly	No	No	No	Yes	No	No	No	Yes	Yes	Yes	Yes	Yes	Yes
AmBE35	Afar	Zone-3	Amibara	Burie	Burie	2018-02-28	3	1	644245	1.04828e+06	732.6	300	208	92	765	735	1500	Functional									7	3	4	For O&M	Yes	Yes		Yes	Yes	Weekly	No	No	No	Yes	No	No	No	Yes	Yes	Yes	Yes	Yes	Yes
AmBE36	Afar	Zone-3	Amibara	Udelesie	Udelesie	2018-02-28	6	1	639582	1029002	801	120	32	88	310	290	600	Functional									7	3	4	For O&M	Yes	Yes		Yes	Yes	Weekly	No	No	No	Yes	No	No	No	Yes	Yes	Yes	Yes	Yes	Yes
AFBE38	Afar	Zone-3	Awash Fental	Dudebe Alola	Alola	2018-03-05	6	1	627602	995429	905	274	69	205	335	315	650	Functional									7	3	4	For O&M (To ensure the sustainability of constructed scheme	Yes	Yes		Yes	Yes	Weekly	No	No	No	Yes	No	No	No	Yes	Yes	Yes	Yes	Yes	Yes
BBC40	Afar	Zone-2	Berahle	Da'ar	Kullil	2018-12-25	3	1	1531642	604776	819	115	20	95	310	290	600	Functional									7	3	4	For O&M (To ensure the sustainability of constructed scheme	Yes	Partially	-	Yes	Yes	Weekly	No	No	Yes	No	No	Yes	No	Yes	No	Yes	Yes	Yes	Yes
DBC41	Afar	Zone-2	Dallol	Simbeleli	Simbeleli	2018-01-01	3	2	1566647	608240	619	89	8	81	200	200	400	Functional									7	4	3	For O&M (To ensure the sustainability of constructed scheme	Yes	Yes		No	No		Yes	No	Yes	No	No	No	Yes	Yes	No	Yes	Yes	Yes	Yes
ABC43	Afar	Zone-2	Aba'ala	Urkudi	Urkudi	2018-01-01	3	1	1478524	587452	1440	251	20	231	756	744	1500	Functional									7	3	4	For O&M (To ensure the sustainability of constructed scheme	Yes	Yes		Yes	Yes	Weekly	No	No	No	Yes	No	No	No	Yes	Yes	Yes	Yes	Yes	Yes
[truncated: 64 more columns]
